# Supplementary material for: Exploring the Genotoxic Stress Response in Primed Orphan Legume Seeds Challenged with Heat Stress
Source: Genes (Basel). 2025 Feb 19;16(2):235. doi: 10.3390/genes16020235 (PMC11855731; doi:10.3390/genes16020235)
Supplement: Supplementary file 1 [file genes-16-00235-s001.zip]

Archive with 1 entries (1 files):
- genes-3483614-supplementary.pdf
